# Supplementary material for: s_mmpbsa: A Lite and Cross-Platform MM-PBSA Program
Source: Molecules. 2026 May 15;31(10):1683. doi: 10.3390/molecules31101683 (PMC13209212; doi:10.3390/molecules31101683)
Supplement: Supplementary file 1 [file molecules-31-01683-s001.zip]

Archive with 1 entries (1 files):
- molecules-4274655-supplementary.pdf
